# Supplementary material for: Measurements of the local evoked potential from the cochlear nucleus in patients with an auditory brainstem implant and its implication to auditory perception and audio processor programming
Source: PLoS One. 2021 Apr 1;16(4):e0249535. doi: 10.1371/journal.pone.0249535 (PMC8016231; doi:10.1371/journal.pone.0249535)
Supplement: S1 Table — (XLSX) [file pone.0249535.s003.xlsx]

## Sheet: Data
			Objective LEP Measures																Behavioral Fitting								Remarks
Patient ID	Stimulating Electrode		No. of LEP record set (related to clinical software)	Recording Electrode	Pulse duration PD /µs	Number of averages	Stimulation rate /pps	Lowest stimulus amplitude where clipping/saturation already occurred (as indicated by clinical software) /cu	Lowest stimulus amplitude where compliance limit was already exceeded /cu	Highest stimulus amplitude below clipping/saturation/compliance limit /cu	Highest stimulus amplitude that was applied during the measurement /cu	LEP-MAX /cu	LEP-MAX /qu	LEP-THR /qu	LEP slope /µV/qu	LEP response present? [1 = yes, 0 = no]	Time of measurement /days after implantation		No. of fitting MAP	Stimulation rate /pps	Auditory perception? [1 = yes, 0 = no]	THR /qu	MCL /qu	Side effect? [1 = yes, 0 = no]	Time of fitting /days after implantation
A-01	1		AutoART(1)	2	60	n/a	60		758	746	821	746	44.76	13.9		1	1784		31	490	0			1	1623		AutoART make use of the Fine-Grain alogrithm where no responses are averaged
A-01	2		AutoART(1)	1	60	n/a	60	898	960	888	918	888	53.28	20.8		1	1784		31	490	1	49.2	95.97	0	1623		490 pps was maximum available stimulation rate
A-01	3		AutoART(1)	2	60	n/a	60		694		661	661	39.66	20.1		1	1784		31	490	0			1	1623
A-01	4		ART(8)	3	40	15	76				850	850	34		22	1	1476		31	490	1	47.2	99.49	0	1623
A-01	5		AutoART(1)	6	60	n/a	60				1200	1200	72	16.6		1	1784		31	490	1	51.58	105.5	0	1623
A-01	6		AutoART(1)	4	60	n/a	60		758	746	785	746	44.76			0	1784		31	490	0			1	1623
A-01	7		AutoART(1)	8	60	n/a	60				1200	1200	72	50		1	1784		31	490	1	45.56	93.78	0	1623
A-01	8		AutoART(1)	7	60	n/a	60		1088	1078	1200	1078	64.68	62		1	1784		31	490	1	51.9	113.8	0	1623
A-01	9																										electrode contact deactivated due to high impedance
A-01	10		AutoART(1)	7	60	n/a	60		1145	1135	1200	1135	68.1	58		1	1784		31	490	1	63.02	141.8	0	1623
A-01	11		AutoART(1)	8	60	n/a	60				1200	1200	72	58		1	1784		31	490	1	58.51	141.8	0	1623
A-01	12		AutoART(1)	11	60	n/a	60				1200	1200	72	58		1	1784		31	490	1	87.65	185.1	0	1623
A-02	1		ART(15)	2	100	50	76				1200	1200	120			0	579		27	337	0			0	579		337 pps was maximum available stimulation rate
A-02	2		ART(13)	1	100	50	76				1200	1200	120			0	579		27	337	0			0	579
A-02	3		ART(15)	2	100	50	76				1200	1200	120			0	579		27	337	0			0	579
A-02	4		ART(13)	5	100	50	76				1200	1200	120	48.3	15	1	579		27	337	0	85.21	237.6	0	579
A-02	5		ART(13)	4	100	50	76				1200	1200	120	63.3	24	1	579		27	337	0	71.55	237.6	0	579
A-02	6		ART(13)	4	100	50	76				1200	1200	120	77	7	1	579		27	337	0	78.26	237.6	0	579
A-02	7		ART(13)	9	100	50	76	900		800	1200	800	80	50.3	73	1	579		27	337	0	54.27	230.7	0	579
A-02	8		ART(13)	9	100	50	76	1000		900	1200	900	90	51.4	52	1	579		27	337	0	55.9	237.6	0	579
A-02	9		ART(13)	10	100	50	76	800		700	1000	700	70	47.8	34	1	579		27	337	0	54.78	199.5	0	579
A-02	10		ART(13)	12	100	50	76	200		100	500	100	10			0	579		27	337	0			0	579
A-02	11		ART(13)	12	100	50	76	200		100	300	100	10			0	579		27	337	0			0	579
A-02	12		ART(13)	11	100	50	76	600		500	800	500	50	28.5	40	1	579		27	337	0	29.84	117.6	0	579
A-03	1		ART(11)	2	100	15	76				1200	1200	120	82	5	1	527		11	197	0	96.4	237.6	0	529		197 pps was maximum available stimulation rate
A-03	2		ART(11)	1	100	15	76				1200	1200	120			0	527		11	197	0	96.4	237.6	0	529
A-03	3		ART(11)	1	100	15	76				1200	1200	120	72.2	48	1	527		11	197	0	96.4	237.6	0	529
A-03	4		ART(11)	3	100	15	76				1200	1200	120			0	527		11	197	0	96.4	237.6	0	529
A-03	5		ART(11)	4	100	15	76				1200	1200	120			0	527		11	197	0	96.4	237.6	0	529
A-03	6		ART(11)	4	100	15	76				1200	1200	120	75	15	1	527		11	197	0	96.4	237.6	0	529
A-03	7		ART(11)	9	100	15	76				1200	1200	120			0	527		11	197	0	96.4	237.6	0	529
A-03	8		ART(11)	9	100	15	76				1200	1200	120	73.1	11	1	527		11	197	0	96.4	237.6	0	529
A-03	9		ART(11)	10	100	15	76				1200	1200	120			0	527		11	197	0	96.4	237.6	0	529
A-03	10		ART(11)	12	100	15	76				1200	1200	120			0	527		11	197	0	96.4	237.6	0	529
A-03	11		ART(11)	12	100	15	76				1200	1200	120			0	527		11	197	0	96.4	237.6	0	529
A-03	12		ART(11)	11	100	15	76				1200	1200	120			0	527		11	197	0	96.4	237.6	0	529
A-04	1		ART(17)	2	40	15	76	450		400	450	400	16	8.1	504	1	1531		22	912	1	7.69	23.64	0	1706		912 pps was maximum available stimulation rate
A-04	2		ART(17)	1	40	15	76	550		500	550	500	20	9.7	452	1	1531		22	912	1	7.92	24.35	0	1706
A-04	3		ART(17)	1	40	15	76				500	500	20	9.6	238	1	1531		22	912	1	8.16	25.08	0	1706
A-04	4		ART(17)	3	40	15	76				550	550	22	11.3	345	1	1531		22	912	1	7.92	24.35	0	1706
A-04	5		ART(17)	4	40	15	76				550	550	22	11.5	298	1	1531		22	912	1	8.16	25.08	0	1706
A-04	6		ART(17)	4	40	15	76				600	600	24	10.4	168	1	1531		22	912	1	8.16	25.08	0	1706
A-04	7		ART(17)	9	40	15	76				550	550	22	10.4	197	1	1531		22	912	1	8.4	25.83	0	1706
A-04	8		ART(17)	9	40	15	76				500	500	20	7.6	274	1	1531		22	912	1	8.4	25.83	0	1706
A-04	9		ART(17)	10	40	15	76				600	600	24	9.7	179	1	1531		22	912	1	8.16	25.08	0	1706
A-04	10		ART(17)	12	40	15	76				550	550	22	10.6	140	1	1531		22	912	1	7.69	23.64	0	1706
A-04	11		ART(19)	10	30	15	76				700	700	21	5.6	94	1	1531		22	912	0			1	1706
A-04	12		ART(19)	11	30	15	76				700	700	21	7.8	246	1	1531		22	912	0			1	1706
A-05	1		ART(2)	2	60	25	76	950		900	950	900	54	17.6	88	1	36		6	636	1	5.13	51.34	0	39		This data is from initial fitting only.
A-05	2		ART(2)	1	60	25	76				950	950	57	13.7	72	1	36		6	636	1	5.61	56.1	0	39		The patient showed up again 5 weeks later.
A-05	3		ART(2)	1	60	25	76				950	950	57	17.2	45	1	36		6	636	1	4.56	45.61	0	39		An electrode migration was suspected at that time.
A-05	4		ART(2)	3	60	25	76				950	950	57	24.2	53	1	36		6	636	1	5.13	51.34	0	39		No LEP responses could be measured at that time.
A-05	5		ART(2)	4	60	25	76				950	950	57	10.9	48	1	36		6	636	1	5.13	51.34	0	39
A-05	6		ART(2)	4	60	25	76				950	950	57	23.9	11	1	36		6	636	1	5.13	51.34	0	39		636 pps was maximum available stimulation rate
A-05	7		ART(2)	9	60	25	76				950	950	57			0	36		6	636	0	5.13	51.34	0	39
A-05	8		ART(2)	9	60	25	76				950	950	57	7.4	8	1	36		6	636	0	5.45	54.46	0	39
A-05	9		ART(2)	10	60	25	76				950	950	57			0	36		6	636	0	6.5	65.03	0	39
A-05	10		ART(2)	12	60	25	76				950	950	57			0	36		6	636	0	5.95	59.51	0	39		Data were excluded from statistical analysis
A-05	11		ART(2)	12	60	25	76				950	950	57			0	36		6	636	0	6.5	65.03	0	39		regarding correlation of THR and MCL versus THR-LEP,
A-05	12		ART(2)	11	60	25	76				950	950	57			0	36		6	636	0	6.13	61.3	0	39		since no stable map was established.
A-06	1		ART(3)	7	30	25	76				850	850	25.5	14.1	64	1	246		20	912	1	7.96	19.22	0	1380		912 pps was maximum available stimulation rate
A-06	2		ART(2)	1	30	25	76				950	950	28.5	12.9	293	1	246		20	912	1	12.29	25.83	0	1380
A-06	3		ART(2)	1	30	25	76				850	850	25.5	16.6	223	1	246		20	912	1	10.53	25.83	0	1380
A-06	4		ART(2)	3	30	25	76				950	950	28.5	13.8	217	1	246		20	912	1	10.18	26.6	0	1380
A-06	5		ART(2)	4	30	25	76				950	950	28.5	14.8	162	1	246		20	912	1	9.83	28.22	0	1380
A-06	6		ART(2)	4	30	25	76				950	950	28.5	16.3	73	1	246		20	912	1	9.95	26.6	0	1380
A-06	7		ART(2)	9	30	25	76				950	950	28.5	17.4	47	1	246		20	912	1	15.1	42.69	0	1380
A-06	8		ART(2)	9	30	25	76				950	950	28.5	15.6	46	1	246		20	912	1	14.51	36.82	0	1380
A-06	9		ART(2)	10	30	25	76				950	950	28.5	17.7	24	1	246		20	912	1	15.33	45.29	0	1380
A-06	10		ART(2)	12	30	25	76				950	950	28.5			0	246		20	912	0			0	1380
A-06	11		ART(2)	12	30	25	76				950	950	28.5	15.3	39	1	246		20	912	1	11.24	40.79	0	1380
A-06	12		ART(2)	11	30	25	76				950	950	28.5			0	246		20	912	0			0	1380
A-07	1		ART(4)	2	60	25	76				950	950	57	31.7	77	1	342		14	636	1	24.38	59.02	0	342		636 pps was maximum available stimulation rate
A-07	2		ART(4)	1	60	25	76				950	950	57	22.3	46	1	342		14	636	1	23.49	58.55	0	342
A-07	3		ART(4)	1	60	25	76				950	950	57	38.6	31	1	342		14	636	1	21.76	65.9	0	342
A-07	4		ART(4)	3	60	25	76				950	950	57	35.3	34	1	342		14	636	1	20.51	63.98	0	342
A-07	5		ART(4)	4	60	25	76				950	950	57	25.3	22	1	342		14	636	1	15.64	52.02	0	342
A-07	6		ART(4)	4	60	25	76				950	950	57	34.8	8	1	342		14	636	1	8.35	65.9	0	342
A-07	7		ART(4)	9	60	25	76				950	950	57	34.6	17	1	342		14	636	1	5.68	56.78	0	342
A-07	8		ART(4)	9	60	25	76				950	950	57	43.3	33	1	342		14	636	1	6.03	60.31	0	342
A-07	9		ART(4)	10	60	25	76				950	950	57	35	43	1	342		14	636	1	5.05	50.51	0	342
A-07	10		ART(4)	12	60	25	76				950	950	57	39.4	31	1	342		14	636	1	5.52	55.19	0	342
A-07	11		ART(4)	12	60	25	76				950	950	57	31.7	90	1	342		14	636	1	1.26	43.57	0	342
A-07	12		ART(4)	11	60	25	76				950	950	57	36.7	64	1	342		14	636	1	9.4	58.55	0	342
A-08	1		ART(3)	2	40	15	76	379		332	426	332	13.28	2.6	395	1	9		13	800	1	18.58	40.32	0	144
A-08	2		ART(3)	1	40	15	76				379	379	15.16	4.9	313	1	9		13	800	1	18.58	40.32	0	144
A-08	3		ART(3)	1	40	15	76	379		332	426	332	13.28	3.5	367	1	9		13	800	0			0	144
A-08	4		ART(3)	3	40	15	76				379	379	15.16	3.5	378	1	9		13	800	1	22.68	48.04	0	144
A-08	5		ART(3)	4	40	15	76				426	426	17.04	7.6	157	1	9		13	800	1	33.36	55.69	0	144
A-08	6		ART(3)	4	40	15	76	426		379	426	379	15.16	3.9	313	1	9		13	800	0			0	144
A-08	7		ART(3)	9	40	15	76				616	616	24.64	8.6	124	1	9		13	800	0			0	144
A-08	8		ART(3)	9	40	15	76				426	426	17.04	3.9	156	1	9		13	800	0			0	144
A-08	9		ART(3)	10	40	15	76				379	379	15.16	3	66	1	9		13	800	0			0	144
A-08	10		ART(3)	12	40	15	76				568	568	22.72	9.2	58	1	9		13	800	0			0	144
A-08	11		ART(3)	12	40	15	76				379	379	15.16	3.3	103	1	9		13	800	0			0	144
A-08	12		ART(3)	11	40	15	76				521	521	20.84	10.2	84	1	9		13	800	0			0	144
A-09	1		ART(6)	2	60	25	76	958		916	1000	916	54.96	17.1	120	1	84		16	589	1	5.02	25.08	0	171		589 pps was maximum available stimulation rate
A-09	2		ART(6)	1	60	25	76	789		747	1000	747	44.82	21.5	145	1	84		16	589	1	8.05	40.24	0	171
A-09	3		ART(6)	1	60	25	76	916		874	1000	874	52.44	11.6	40	1	84		16	589	1	9.9	49.49	0	171
A-09	4		ART(6)	3	60	25	76				1000	1000	60	25.8	72	1	84		16	589	1	8.05	40.24	0	171
A-09	5		ART(6)	4	60	25	76	1000		958	1000	958	57.48	22	49	1	84		16	589	1	10.19	50.97	0	171
A-09	6		ART(6)	4	60	25	76				1000	1000	60	19.3	46	1	84		16	589	1	11.47	57.37	0	171
A-09	7		ART(6)	9	60	25	76				1000	1000	60	38.3	7	1	84		16	589	1	9.95	49.74	0	171
A-09	8		ART(6)	9	60	25	76				1000	1000	60	11	37	1	84		16	589	1	11.14	55.7	0	171
A-09	9		ART(6)	10	60	25	76				1000	1000	60	22.9	11	1	84		16	589	1	9.7	48.5	0	171
A-09	10		ART(6)	12	60	25	76				1000	1000	60		3	0	84		16	589	1	15.64	78.18	0	171
A-09	11		ART(6)	12	60	25	76				1000	1000	60	15.2	15	1	84		16	589	1	14.97	74.86	0	171
A-09	12		ART(6)	11	60	25	76				1000	1000	60	32.2	5	1	84		16	589	1	12.91	64.57	0	171
A-10	1		ART(15)	2	30	15	76				395	395	11.85	7.3	491	1	340		9	1000	1	1.6	10.03	0	340
A-10	2		ART(15)	1	30	15	76				263	263	7.89	5.4	449	1	340		9	1000	1	1.6	10.03	0	340
A-10	3		ART(16)	2	30	15	76				421	421	12.63	8.1	184	1	340		9	1000	1	1.7	10.64	0	340
A-10	4		ART(15)	3	30	15	76				474	474	14.22	8.1	581	1	340		9	1000	1	1.86	11.63	0	340
A-10	5		ART(15)	4	30	15	76	368		342	368	342	10.26	4.8	1427	1	340		9	1000	1	1.97	12.34	0	340
A-10	6		ART(15)	4	30	15	76				421	421	12.63	8.5	273	1	340		9	1000	1	1.97	12.34	0	340
A-10	7		ART(15)	9	30	15	76				421	421	12.63	5.8	456	1	340		9	1000	1	4.68	15.8	0	340
A-10	8		ART(15)	9	30	15	76				474	474	14.22	7.3	273	1	340		9	1000	1	1.99	12.44	0	340
A-10	9		ART(15)	10	30	15	76				500	500	15	10.7	44	1	340		9	1000	1	2.26	14.11	0	340
A-10	10		ART(17)	9	40	15	76				695	695	27.8	16.1	123	1	340		9	1000	1	8.31	26.55	0	340
A-10	11		ART(17)	9	40	15	76				884	884	35.36	20.9	113	1	340		9	1000	1	4.26	26.63	0	340
A-10	12		ART(17)	10	40	15	76				1200	1200	48	33.4	51	1	340		9	1000	1	10.42	33.94	0	340
A-11	1		ART(13)	2	100	15	76				1200	1200	120			0	1189		29	253	1	94	181.7	0	1191		253 pps was maximum available stimulation rate
A-11	2		ART(13)	1	100	15	76				1200	1200	120			0	1189		29	253	1	95	184.6	0	1191
A-11	3		ART(13)	1	100	15	76				1200	1200	120			0	1189		29	253	1	94	187.6	0	1191
A-11	4		ART(13)	3	100	15	76				1200	1200	120			0	1189		29	253	1	95	190.6	0	1191
A-11	5		ART(13)	4	100	15	76				1200	1200	120			0	1189		29	253	1	136	224.6	0	1191
A-11	6		ART(13)	4	100	15	76				1200	1200	120			0	1189		29	253	1	136	221.6	0	1191
A-11	7		ART(13)	9	100	15	76				1200	1200	120	63.1	42	1	1189		29	253	1	74	166.8	0	1191
A-11	8		ART(13)	9	100	15	76				1200	1200	120	95.7	12	1	1189		29	253	1	65	175	0	1191
A-11	9		ART(13)	10	100	15	76	1011		947	1074	947	94.7	56.6	86	1	1189		29	253	1	58	149.2	0	1191
A-11	10		ART(13)	12	100	15	76	695		632	821	632	63.2	39.7	142	1	1189		29	253	1	41	127.1	0	1191
A-11	11		ART(13)	12	100	15	76	884		821	1011	821	82.1	42.7	77	1	1189		29	253	1	31	141	0	1191
A-11	12		ART(13)	11	100	15	76	758		695	884	695	69.5	33.1	145	1	1189		29	253	1	25	116.6	0	1191
A-12	1		ART(6)	2	40	15	76	650		600	750	600	24	20.2	57	1	1811		13	1261	0	37.45	62.69	0	1811		1261 pps was maximum available stimulation rate
A-12	2		ART(6)	1	40	15	76	650		600	700	600	24			0	1811		13	1261	0	33.06	54.08	0	1811
A-12	3		ART(6)	1	40	15	76	700		650	800	650	26	18.9	60	1	1811		13	1261	0	29.11	49.49	0	1811
A-12	4		ART(6)	3	40	15	76	550		500	700	500	20			0	1811		13	1261	0	26.48	46.65	0	1811
A-12	5		ART(4)	4	40	15	76				950	950	38	21.7	30	1	1447		13	1261	0	26.63	42.69	0	1811
A-12	6		ART(4)	4	40	15	76				600	600	24			0	1447		13	1261	0			1	1811
A-12	7		ART(4)	9	40	15	76				300	300	12			0	1447		13	1261	0			1	1811
A-12	8		ART(4)	9	40	15	76				400	400	16			0	1447		13	1261	0			1	1811
A-12	9		ART(4)	10	40	15	76				350	350	14			0	1447		13	1261	0			1	1811
A-12	10		ART(4)	12	40	15	76	250		200	300	200	8			0	1447		13	1261	0			1	1811
A-12	11		ART(4)	12	40	15	76	200		150	300	150	6			0	1447		13	1261	0			1	1811
A-12	12		ART(4)	11	40	15	76	350		300	600	300	12			0	1447		13	1261	0			1	1811
A-13	1		ART(5)	1	60	15	76				1200	1200	72	32.5	21	1	41		8	574	1	26.63	97.67	0	43		574 pps was maximum available stimulation rate
A-13	2		ART(5)	1	60	15	76				1200	1200	72	22.2	20	1	41		8	574	1	11.12	48.05	0	43
A-13	3		ART(5)	1	60	15	76				1200	1200	72			0	41		8	574	1	47.7	164.4	0	43
A-13	4		ART(5)	3	60	15	76				1200	1200	72	32.8	10	1	41		8	574	1	21.07	127.4	0	43
A-13	5		ART(5)	4	60	15	76				1200	1200	72	27.5	21	1	41		8	574	1	8.78	66.51	0	43
A-13	6		ART(5)	4	60	15	76				1200	1200	72	9.6	7	1	41		8	574	0			1	43
A-13	7		ART(5)	9	60	15	76	821		758	1200	758	45.48			0	41		8	574	1	29.84	120.3	0	43
A-13	8		ART(5)	9	60	15	76	884		821	1200	821	49.26			0	41		8	574	0			1	43
A-13	9		ART(5)	10	60	15	76				1200	1200	72			0	41		8	574	0			1	43
A-13	10		ART(5)	12	60	15	76				1200	1200	72			0	41		8	574	0			1	43
A-13	11		ART(5)	12	60	15	76				695	695	41.7			0	41		8	574	0			1	43
A-13	12		ART(5)	11	60	15	76				884	884	53.04			0	41		8	574	0			1	43
A-14	1		ART(6)	2	100	25	76	189		126	632	126	12.6			0	166		9	3704	0			1	99		3704 pps was maximum available stimulation rate
A-14	2		ART(6)	1	100	25	76				379	379	37.9			0	166		9	3704	0			1	99
A-14	3		ART(6)	1	100	25	76				632	632	63.2			0	166		9	3704	0			1	99
A-14	4		ART(6)	3	100	25	76				758	758	75.8	48.1	7	1	166		9	3704	0			1	99
A-14	5		ART(6)	4	100	25	76				505	505	50.5			0	166		9	3704	0			1	99
A-14	6		ART(6)	4	100	25	76				758	758	75.8			0	166		9	3704	0			1	99
A-14	7		ART(6)	9	100	25	76	821		758	1200	758	75.8			0	166		9	3704	0			1	99
A-14	8		ART(6)	9	100	25	76				758	758	75.8			0	166		9	3704	0			1	99
A-14	9		ART(6)	10	100	25	76	379		316	1200	316	31.6			0	166		9	3704	0			1	99
A-14	10		ART(6)	12	100	25	76	632		568	1200	568	56.8			0	166		9	3704	0			1	99
A-14	11		ART(6)	12	100	25	76				632	632	63.2			0	166		9	3704	0			1	99
A-14	12		ART(6)	11	100	25	76	695		632	1200	632	63.2			0	166		9	3704	1	114.7	151.9	0	99
A-15	1		ART(1)	4	60	35	76				1200	1200	72	23.3	70.34	1	3407		31	1285	1	19.15	56.63	0	3407		1285 pps was maximum available stimulation rate
A-15	2		ART(1)	4	60	35	76	1200		1137	1200	1137	68.22	25.8	76.1	1	3407		31	1285	1	27.5	80.33	0	3407
A-15	3		ART(1)	4	60	35	76				1074	1074	64.44	20.3	59.54	1	3407		31	1285	1	21.3	70.21	0	3407
A-15	4		ART(1)	2	60	35	76				1200	1200	72	34.5	27.53	1	3407		31	1285	1	26.99	78.92	0	3407
A-15	5		ART(2)	4	60	35	76				1200	1200	72	26.6	27.34	1	3407		31	1285	1	37.14		0	3407
A-15	6		ART(1)	4	60	35	76				1011	1011	60.66	23.6	14.19	1	3407		31	1285	1	23.29	68.54	0	3407
A-15	7		ART(2)	9	60	35	76	316		253	442	253	15.18			0	3407		31	1285	0			0	3407
A-15	8		ART(2)	9	60	35	76	316		253	379	253	15.18			0	3407		31	1285	0			0	3407
A-15	9		ART(2)	7	60	35	76	379		316	442	316	18.96			0	3407		31	1285	0			0	3407
A-15	10		ART(2)	9	60	35	76	568		505	947	505	30.3			0	3407		31	1285	0			0	3407
A-15	11		ART(2)	9	60	35	76	379		316	505	316	18.96			0	3407		31	1285	0			0	3407
A-15	12		ART(2)	9	60	35	76	316		253	379	253	15.18			0	3407		31	1285	0			0	3407
A-17	1		ART(4)	2	100	25	76				500	500	50	22.5	17	1	1707		38	368	1	24.23	54.97	0	1707		386 pps was maximum available stimulation rate
A-17	2		ART(4)	1	100	25	76				500	500	50	26.2	11	1	1707		38	368	1	31.04	99.72	0	1707
A-17	3		ART(4)	1	100	25	76				474	474	47.4	17.1	57	1	1707		38	368	1	13.71	49.8	0	1707
A-17	4		ART(3)	3	100	25	76				632	632	63.2	52.3	33	1	1707		38	368	1	46.67	135.4	0	1707
A-17	5		ART(3)	4	100	25	76				821	821	82.1	32.1	8	1	1707		38	368	1	41.6	135.2	0	1707
A-17	6		ART(3)	4	100	25	76				884	884	88.4	71.6	26	1	1707		38	368	1	33.72	176.9	0	1707
A-17	7		ART(2)	9	60	25	76	568		505	695	505	30.3			0	1176		38	368	0			0	1707
A-17	8		ART(2)	9	60	25	76	632		568	695	568	34.08			0	1176		38	368	0			0	1707
A-17	9		ART(2)	10	60	25	76	505		442	568	442	26.52			0	1176		38	368	0			0	1707
A-17	10		ART(2)	12	60	25	76	505		442	568	442	26.52			0	1176		38	368	0			1	1707
A-17	11		ART(2)	12	60	25	76	632		568	695	568	34.08			0	1176		38	368	0			0	1707
A-17	12		ART(2)	11	60	25	76	1074		1011	1137	1011	60.66			0	1176		38	368	0			1	1707
SUM																124					105			31
